# Supplementary material for: Yeast genomic expression patterns in response to low-shear modeled microgravity
Source: BMC Genomics. 2007 Jan 3;8:3. doi: 10.1186/1471-2164-8-3 (PMC1774566; doi:10.1186/1471-2164-8-3)
Supplement: Additional file 2 — Microgravity Response to Generation Time. The global functional classification of the 1372 genes affected by growth in LSMMG. The graph shows the distributions of the Early (Short-term) Response genes, each of which is subdivided into the up- and down- regulated genes and the Late (Long-term) Response genes, subdivided into the up- and down- regulated genes. The classification is based on the MIPS database available on the web. [file 1471-2164-8-3-S2.xls]

## Sheet: Sheet1
						Early genes (up)		Early genes (down)		Late genes (up)		Late genes (down)
Metabolism						35		48		33		22
Energy						19		5		9		14
Cell Cycle and DNA Processing						22		29		18		28
Transcription						28		19		8		19
Protein Synthesis						1		10		4		13
Protein Fate						36		20		15		0
Protein with Binding Function						21		0		0		5
Protein Regulation						11		7		2		5
Cellular Transport						28		17		15		20
Cellular Communication						21		7		3		2
Cell Rescue, Defense, Virulence						15		10		14		11
Interaction with Cell Environment						1		9		5		11
Transposable Elements, Viral and Plasmid Proteins						6		2		0		4
Cell Fate						6		7		5		1
Biogenesis						28		16		16		14
Differentiation						9		7		7		10
Unclassified						40		16		29		6
						Late genes (up)		Late genes (down)
Metabolism						33		22
Energy						9		14
Cell Cycle and DNA Processing						18		28
Transcription						8		19
Protein Synthesis						4		13
Protein Fate						15
Protein with Binding Function								5
Protein Regulation						2		5
Cellular Transport						15		20
Cellular Communication						3		2
Cell Rescue, Defense, Virulence						14		11
Interaction with Cell Environment						5		11
Transposable Elements, Viral and Plasmid Proteins						0		4
Cell Fate						5		1
Biogenesis						16		14
Differentiation						7		10
Unclassified						29		6
